# Supplementary material for: Phenolic Acid and Flavonoid Content Analysis with Antioxidant Activity Assessment in Chinese C. pi. Shen Honey
Source: Molecules. 2025 Jan 17;30(2):370. doi: 10.3390/molecules30020370 (PMC11767644; doi:10.3390/molecules30020370)
Supplement: Supplementary file 1 [file molecules-30-00370-s001.zip]

Archive with 1 entries (1 files):
- molecules-3404277-supplementary.pdf
